# Supplementary material for: The tomato WRKY-B transcription factor modulates lateral branching by targeting BLIND, PIN4, and IAA15
Source: Hortic Res. 2024 Jul 11;11(9):uhae193. doi: 10.1093/hr/uhae193 (PMC11384121; doi:10.1093/hr/uhae193)
Supplement: Web_Material_uhae193 [file web_material_uhae193.zip]

Archive with 3 entries (3 files):
- Figure s1-6.doc
- Supplemental Data Set 1.pdf
- table s1.doc
